# Supplementary material for: Pattern of tamoxifen-induced Tie2 deletion in endothelial cells in mature blood vessels using endo SCL-Cre-ERT transgenic mice
Source: PLoS One. 2022 Jun 8;17(6):e0268986. doi: 10.1371/journal.pone.0268986 (PMC9176780; doi:10.1371/journal.pone.0268986)
Supplement: S1 Dataset — Standard curve is shown for samples measured in one run. (XLSX) [file pone.0268986.s009.xlsx]

## Sheet: raw data aorta
2016-08-23
Label	study	group	treatment	tissue	mouse nr	Mean (OD)	Std. Dev.	%CV	input (ug)	Conc. Tie2 pg/mL	Conc. Tie2 (pg)	Conc. Tie2 (pg/ug)
S1						2.4535	0.033	1.35		8000
S2						1.4535	0.06	4.14		4000
S3						0.769	0.006	0.736		2000
S4						0.4045	0.013	3.32		1000
S5						0.199	0.007	3.55		500
S6						0.105	0.003	2.69		250
S7						0.052	0	0		125
X6	GM1506	TG	veh	aorta	6	0.335	0	0	284.496	833.496	166.699	0.585946
X7	GM1506	TG	veh	aorta	7	0.151	0	0	179.963	235.903	47.1806	0.262168
X8	GM1506	TG	veh	aorta	8	0.326	0	0	272.177	804.266	160.853	0.590987
X9	GM1506	TG	veh	aorta	9	0.326	0	0	377.344	804.266	160.853	0.426277
X15	GM1506	WT	veh	aorta	21	0.619	0	0	428.64	1755.87	351.173	0.819274
X16	GM1506	WT	veh	aorta	22	0.448	0	0	246.288	1200.5	240.099	0.974872
X17	GM1506	WT	veh	aorta	23	0.293	0	0	219.51	697.089	139.418	0.635132
X18	GM1506	WT	veh	aorta	24	0.332	0	0	226.507	823.752	164.75	0.727351
X19	GM1506	WT	veh	aorta	25	0.447	0	0	230.092	1197.25	239.45	1.04067
X28	GM1506	TG	veh	aorta	40	0.123	0	0	164.982	144.965	28.993	0.175734
X29	GM1506	TG	veh	aorta	41	0.194	0	0	248.544	375.558	75.1116	0.302206
X30	GM1506	TG	veh	aorta	42	0.14	0	0	242.112	200.177	40.0354	0.165359
X33	GM1506	WT	veh	aorta	45	0.251	0	0	153.615	560.682	112.136	0.729983
X34	GM1506	WT	veh	aorta	46	0.171	0	0	149.36	300.859	60.1718	0.402864
X35	GM1506	WT	veh	aorta	47	0.346	0	0	338.784	869.221	173.844	0.513142
X45	CTL					0.484	0	0		1317.42	1
Blank						0.06	0.001	2.36

## Sheet: aorta
Label	study	group	treatment	tissue	mouse nr	Conc. Tie2 (pg/ug)
6	GM1506	TG	veh	aorta	6	0.585946
7	GM1506	TG	veh	aorta	7	0.262168
8	GM1506	TG	veh	aorta	8	0.590987
9	GM1506	TG	veh	aorta	9	0.426277
40	GM1506	TG	veh	aorta	40	0.175734
41	GM1506	TG	veh	aorta	41	0.302206
42	GM1506	TG	veh	aorta	42	0.165359
21	GM1506	WT	veh	aorta	21	0.819274
22	GM1506	WT	veh	aorta	22	0.974872
23	GM1506	WT	veh	aorta	23	0.635132
24	GM1506	WT	veh	aorta	24	0.727351
25	GM1506	WT	veh	aorta	25	1.04067
45	GM1506	WT	veh	aorta	45	0.729983
46	GM1506	WT	veh	aorta	46	0.402864
47	GM1506	WT	veh	aorta	47	0.513142

## Sheet: raw data kidney_lung
2018-05-07
Label	study	group	treatment	tissue	mouse nr	Mean (OD)	Std. Dev.	%CV	input (ug)	Conc. Tie2 (pg/mL)	Conc. Tie2 (pg)	Conc. Tie2 (pg/ug)
S1						2.1675	0.002121	0.0979		8000
S2						1.2425	0.01626	1.31		4000
S3						0.6355	0.01626	2.56		2000
S4						0.3175	0.00495	1.56		1000
S5						0.1615	0.002121	1.31		500
S6						0.0775	0.0007071	0.912		250
S7						0.041	0.001414	3.45		125
X6	GM1506	TG	veh	kidney	6	0.242	0	0	150	742.035	148.407	0.98938
X7	GM1506	TG	veh	kidney	7	0.61	0	0	177.5	1880.18	376.036	2.11851
X8	GM1506	TG	veh	kidney	8	0.46	0	0	150	1407.08	281.416	1.87611
X9	GM1506	TG	veh	kidney	9	0.508	0	0	150	1557.03	311.406	2.07604
X15	GM1506	WT	veh	kidney	21	0.61	0	0	150	1880.18	376.036	2.50691
X16	GM1506	WT	veh	kidney	22	0.528	0	0	150	1619.9	323.981	2.15987
X17	GM1506	WT	veh	kidney	23	0.367	0	0	150	1120.25	224.049	1.49366
X18	GM1506	WT	veh	kidney	24	0.375	0	0	150	1144.73	228.947	1.52631
X19	GM1506	WT	veh	kidney	25	0.458	0	0	150	1400.86	280.172	1.86782
X23	GM1506	TG	veh	kidney	40	0.233	0	0	150	715.115	143.023	0.953487
X24	GM1506	TG	veh	kidney	41	0.287	0	0	150	877.253	175.451	1.16967
X25	GM1506	TG	veh	kidney	42	0.31	0	0	150	946.768	189.354	1.26236
X28	GM1506	WT	veh	kidney	45	0.341	0	0	150	1040.9	208.18	1.38787
X29	GM1506	WT	veh	kidney	46	0.418	0	0	150	1276.95	255.39	1.7026
X30	GM1506	WT	veh	kidney	47	0.34	0	0	150	1037.86	207.571	1.38381
X31	ctl					0.512	0	0		1569.59
X38	GM1506	TG	veh	lung	6	0.26	0	0	100	795.998	159.2	1.592
X39	GM1506	TG	veh	lung	7	0.362	0	0	100	1104.96	220.992	2.20992
X40	GM1506	TG	veh	lung	8	0.632	0	0	100	1950.71	390.142	3.90142
X41	GM1506	TG	veh	lung	9	0.615	0	0	100	1896.18	379.237	3.79237
X47	GM1506	WT	veh	lung	21	1.202	0	0	100	3896.74	779.348	7.79348
X48	GM1506	WT	veh	lung	22	1.848	0	0	100	6478.86	1295.77	12.9577
X49	GM1506	WT	veh	lung	23	0.615	0	0	100	1896.18	379.237	3.79237
X50	GM1506	WT	veh	lung	24	0.614	0	0	100	1892.98	378.596	3.78596
X51	GM1506	WT	veh	lung	25	1.325	0	0	100	4351.87	870.374	8.70374
X55	GM1506	TG	veh	lung	40	0.23	0	0	100	706.151	141.23	1.4123
X56	GM1506	TG	veh	lung	41	0.478	0	0	100	1463.16	292.631	2.92631
X57	GM1506	TG	veh	lung	42	0.215	0	0	100	661.398	132.28	1.3228
X60	GM1506	WT	veh	lung	45	1.141	0	0	100	3676.22	735.244	7.35244
X61	GM1506	WT	veh	lung	46	0.845	0	0	100	2649.83	529.966	5.29966
X62	GM1506	WT	veh	lung	47	1.224	0	0	100	3977.09	795.419	7.95419
X63	ctl					0.464	0	0		1419.53
Blank						0.052	0.002828	5.44

## Sheet: kidney
Label	study	group	treatment	tissue	mouse nr	Conc. Tie2 (pg/ug)
X6	GM1506	TG	veh	kidney	6	0.98938
X7	GM1506	TG	veh	kidney	7	2.11851
X8	GM1506	TG	veh	kidney	8	1.87611
X9	GM1506	TG	veh	kidney	9	2.07604
X23	GM1506	TG	veh	kidney	40	0.953487
X24	GM1506	TG	veh	kidney	41	1.16967
X25	GM1506	TG	veh	kidney	42	1.26236
X15	GM1506	WT	veh	kidney	21	2.50691
X16	GM1506	WT	veh	kidney	22	2.15987
X17	GM1506	WT	veh	kidney	23	1.49366
X18	GM1506	WT	veh	kidney	24	1.52631
X19	GM1506	WT	veh	kidney	25	1.86782
X28	GM1506	WT	veh	kidney	45	1.38787
X29	GM1506	WT	veh	kidney	46	1.7026
X30	GM1506	WT	veh	kidney	47	1.38381

## Sheet: lung
Label	study	group	treatment	tissue	mouse nr	Conc. Tie2 (pg/ug)
X38	GM1506	TG	veh	lung	6	1.592
X39	GM1506	TG	veh	lung	7	2.20992
X40	GM1506	TG	veh	lung	8	3.90142
X41	GM1506	TG	veh	lung	9	3.79237
X55	GM1506	TG	veh	lung	40	1.4123
X56	GM1506	TG	veh	lung	41	2.92631
X57	GM1506	TG	veh	lung	42	1.3228
X47	GM1506	WT	veh	lung	21	7.79348
X48	GM1506	WT	veh	lung	22	12.9577
X49	GM1506	WT	veh	lung	23	3.79237
X50	GM1506	WT	veh	lung	24	3.78596
X51	GM1506	WT	veh	lung	25	8.70374
X60	GM1506	WT	veh	lung	45	7.35244
X61	GM1506	WT	veh	lung	46	5.29966
X62	GM1506	WT	veh	lung	47	7.95419

## Sheet: raw data liver_heart
2018-07-31
Label	study	group	treatment	tissue	mouse nr	Mean (OD)	Std. Dev.	%CV	input (ug)	Conc. Tie2 pg/mL	Conc. Tie2 (pg)	Conc. Tie2 (pg/ug)
S1						2.342	0.037	1.57		8000
S2						1.3165	0.013	1.02		4000
S3						0.7165	0.004	0.493		2000
S4						0.3575	0.002	0.593		1000
S5						0.1845	0.004	1.92		500
S6						0.088	0.001	1.61		250
S7						0.0445	0.002	4.77		125
X6	GM1506	TG	veh	liver	6	0.413	0	0	500	1216.05	243.209	0.486418
X7	GM1506	TG	veh	liver	7	0.931	0	0	500	2982.95	596.59	1.19318
X8	GM1506	TG	veh	liver	8	0.433	0	0	500	1284.27	256.853	0.513707
X9	GM1506	TG	veh	liver	9	0.739	0	0	500	2328.04	465.607	0.931215
X15	GM1506	WT	veh	liver	21	0.619	0	0	500	1918.71	383.743	0.767486
X16	GM1506	WT	veh	liver	22	0.564	0	0	500	1731.11	346.222	0.692444
X17	GM1506	WT	veh	liver	23	0.466	0	0	500	1396.83	279.366	0.558732
X18	GM1506	WT	veh	liver	24	0.547	0	0	500	1673.12	334.625	0.669249
X19	GM1506	WT	veh	liver	25	0.469	0	0	500	1407.06	281.413	0.562825
X23	GM1506	TG	veh	liver	40	0.405	0	0	500	1188.76	237.752	0.475503
X24	GM1506	TG	veh	liver	41	0.498	0	0	500	1505.98	301.197	0.602393
X25	GM1506	TG	veh	liver	42	0.377	0	0	500	1093.25	218.65	0.4373
X28	GM1506	WT	veh	liver	45	0.393	0	0	500	1147.83	229.565	0.45913
X29	GM1506	WT	veh	liver	46	0.544	0	0	500	1662.89	332.578	0.665156
X30	GM1506	WT	veh	liver	47	0.483	0	0	500	1454.82	290.963	0.581927
X31	ctl					0.53	0	0		1615.13
X38	GM1506	TG	veh	heart	6	0.202	0	0	400	496.322	99.2644	0.248161
X39	GM1506	TG	veh	heart	7	0.206	0	0	400	509.966	101.993	0.254983
X40	GM1506	TG	veh	heart	8	0.235	0	0	400	608.886	121.777	0.304443
X41	GM1506	TG	veh	heart	9	0.267	0	0	400	718.038	143.608	0.359019
X47	GM1506	WT	veh	heart	21	0.377	0	0	415.5	1093.25	218.65	0.526233
X48	GM1506	WT	veh	heart	22	0.317	0	0	320	888.589	177.718	0.555368
X49	GM1506	WT	veh	heart	23	0.327	0	0	420	922.699	184.54	0.43938
X50	GM1506	WT	veh	heart	24	0.275	0	0	400	745.326	149.065	0.372663
X51	GM1506	WT	veh	heart	25	0.357	0	0	400	1025.03	205.006	0.512515
X55	GM1506	TG	veh	heart	40	0.249	0	0	400	656.64	131.328	0.32832
X56	GM1506	TG	veh	heart	41	0.248	0	0	400	653.229	130.646	0.326615
X57	GM1506	TG	veh	heart	42	0.265	0	0	400	711.216	142.243	0.355608
X60	GM1506	WT	veh	heart	45	0.301	0	0	325	834.013	166.803	0.513239
X61	GM1506	WT	veh	heart	46	0.418	0	0	461	1233.1	246.62	0.534968
X62	GM1506	WT	veh	heart	47	0.401	0	0	444	1175.11	235.023	0.529331
Blank						0.058	0.006	9.75

## Sheet: liver
Label	study	group	treatment	tissue	mouse nr	Conc. Tie2 (pg/ug)
X6	GM1506	TG	veh	liver	6	0.486418
X7	GM1506	TG	veh	liver	7	1.19318
X8	GM1506	TG	veh	liver	8	0.513707
X9	GM1506	TG	veh	liver	9	0.931215
X23	GM1506	TG	veh	liver	40	0.475503
X24	GM1506	TG	veh	liver	41	0.602393
X25	GM1506	TG	veh	liver	42	0.4373
X15	GM1506	WT	veh	liver	21	0.767486
X16	GM1506	WT	veh	liver	22	0.692444
X17	GM1506	WT	veh	liver	23	0.558732
X18	GM1506	WT	veh	liver	24	0.669249
X19	GM1506	WT	veh	liver	25	0.562825
X28	GM1506	WT	veh	liver	45	0.45913
X29	GM1506	WT	veh	liver	46	0.665156
X30	GM1506	WT	veh	liver	47	0.581927

## Sheet: heart
Label	study	group	treatment	tissue	mouse nr	Conc. Tie2 (pg/ug)
X6	GM1506	TG	veh	heart	6	0.248161
X7	GM1506	TG	veh	heart	7	0.254983
X8	GM1506	TG	veh	heart	8	0.304443
X9	GM1506	TG	veh	heart	9	0.359019
X23	GM1506	TG	veh	heart	40	0.32832
X24	GM1506	TG	veh	heart	41	0.326615
X25	GM1506	TG	veh	heart	42	0.355608
X15	GM1506	WT	veh	heart	21	0.526233
X16	GM1506	WT	veh	heart	22	0.555368
X17	GM1506	WT	veh	heart	23	0.43938
X18	GM1506	WT	veh	heart	24	0.372663
X19	GM1506	WT	veh	heart	25	0.512515
X28	GM1506	WT	veh	heart	45	0.513239
X29	GM1506	WT	veh	heart	46	0.534968
X30	GM1506	WT	veh	heart	47	0.529331
